# Supplementary material for: How Do the Psychological Functions of Eating Disorder Behaviours Compare with Self-Harm? A Systematic Qualitative Evidence Synthesis
Source: Healthcare (Basel). 2025 Aug 5;13(15):1914. doi: 10.3390/healthcare13151914 (PMC12346682; doi:10.3390/healthcare13151914)
Supplement: Supplementary file 1 [file healthcare-13-01914-s001.zip]

Archive with 2 entries (2 files):
- Supplementary Material - Included Papers Record.pdf
- Supplementary Material - Search Strategy .pdf
